# Supplementary material for: NBR1 is a critical step in the repression of thermogenesis of p62-deficient adipocytes through PPARγ
Source: Nat Commun. 2021 May 17;12:2876. doi: 10.1038/s41467-021-23085-0 (PMC8129077; doi:10.1038/s41467-021-23085-0)
Supplement: Supplementary file 3 — Source Data [file 41467_2021_23085_MOESM3_ESM.xlsx]

## Sheet: Fig.1a
Fig.1a
	Body mass (gram)
	WT	Sqstm1-/-	Nbr1-/-	Sqstm1-/-Nbr1-/-
	23.11	29.24	27.57	25.27
	26.97	26.33	26.51	27.25
	25.87	28.14	20.72	26.43
	27	24.8	22.54	27.84
	26.1	29.2	22.87	28.76
	29.5	27.7	21.92	28.63
	25.8	24.5	24.4	26.8
	27.9	24.7	24.1	25.8
	23.2	23.5	27	27.9
	21.1	26.4	26.1	21.6
	21.7	29.6	24.7	24.5
	24	33.4	22.1	22.5
	27.4	24.5	21.8	26.9
	30.5	26	21.9	28.9
	23.9	32	23.4	26.6
	23.1	30.1	22.4	31.1
	19.6	23.7	23.2	22.5
	21	26.7	22	25.5
		27.9	22.6	23.8
		32.6	22	27.2
		18.4	19.5	28.4
			19.5	25.9
			19.7	25.1
				25.8
				26.7
				22.2
	Exact P value
	p = 0.0422 WT versus Sqstm1-/-, p = 0.0281 versus Nbr1-/-

## Sheet: Fig.1b
Fig.1b
	eWAT mass (gram)
	WT	Sqstm1-/-	Nbr1-/-	Sqstm1-/-Nbr1-/-
	0.21	0.42	0.45	0.18
	0.24	0.5	0.18	0.28
	0.25	0.55	0.17	0.24
	0.31	0.31	0.255	0.185
	0.26	0.8	0.3	0.23
	0.68	0.81	0.22	0.37
	0.3	0.44	0.31	0.31
	0.31	0.44	0.38	0.19
	0.35	0.29	0.35	0.3
	0.17	0.68	0.4	0.18
	0.26	1.13	0.32	0.28
	0.32	1.64	0.55	0.13
	0.31	0.49	0.38	0.31
	0.58	0.46	0.22	0.19
	0.35	1.18	0.22	0.28
	0.32	0.98	0.24	0.31
	0.17	0.46	0.19	0.06
	0.35	0.67	0.39	0.31
		0.88	0.41	0.18
		1.3	0.35	0.26
		0.56	0.24	0.28
			0.2	0.22
			0.25	0.29
				0.21
				0.35
				0.15
	Exact P value
	p < 0.0001 WT versus Sqstm1-/-, p = 0.0142 WT versus Sqstm1-/-Nbr1-/-, p < 0.0001 Sqstm1-/- versus Sqstm1-/-Nbr1-/-

## Sheet: Fig.1c
Fig.1c
	iWAT mass (gram)
	WT	Sqstm1-/-	Nbr1-/-	Sqstm1-/-Nbr1-/-
	0.21	0.42	0.35	0.21
	0.3	0.41	0.29	0.36
	0.18	0.37	0.22	0.3
	0.14	0.18	0.29	0.26
	0.31	0.6	0.26	0.26
	0.11	0.43	0.21	0.38
	0.14	0.24	0.19	0.24
	0.18	0.28	0.33	0.13
	0.15	0.2	0.27	0.17
	0.17	0.33	0.28	0.17
	0.52	0.52	0.28	0.2
	0.16	0.77	0.44	0.11
	0.15	0.29	0.18	0.27
	0.32	0.34	0.18	0.18
	0.22	0.55	0.17	0.33
	0.25	0.46	0.21	0.31
	0.16	0.26	0.18	0.16
	0.27	0.37	0.33	0.2
		0.42	0.31	0.14
		0.7	0.31	0.22
		0.39	0.18	0.23
			0.21	0.23
			0.22	0.24
				0.23
				0.3
				0.18
	Exact P value
	p < 0.0001 WT versus Sqstm1-/- and Sqstm1-/- versus Sqstm1-/-Nbr1-/-

## Sheet: Fig.1d
Fig.1d
	BAT mass (gram)
	WT	Sqstm1-/-	Nbr1-/-	Sqstm1-/-Nbr1-/-
	0.11	0.15	0.17	0.11
	0.08	0.16	0.13	0.16
	0.07	0.12	0.14	0.12
	0.05	0.08	0.08	0.1
	0.1	0.09	0.07	0.055
	0.02	0.13	0.06	0.1
	0.06	0.06	0.04	0.08
	0.06	0.07	0.07	0.06
	0.05	0.07	0.07	0.06
	0.04	0.13	0.12	0.03
	0.05	0.12	0.11	0.06
	0.06	0.15	0.07	0.04
	0.06	0.09	0.06	0.05
	0.07	0.1	0.04	0.04
	0.08	0.15	0.05	0.1
	0.07	0.14	0.05	0.05
	0.05	0.09	0.04	0.05
	0.07	0.08	0.11	0.05
		0.1	0.1	0.03
		0.12	0.13	0.07
		0.11	0.05	0.07
			0.05	0.05
			0.05	0.07
				0.07
				0.08
				0.07
	Exact P value
	p < 0.0001 WT versus Sqstm1-/- and Sqstm1-/- versus Sqstm1-/-Nbr1-/-

## Sheet: Fig.1f
Fig.1f
	Frequency %
	Diameter (µm)	WT					Sqstm1-/-					Nbr1-/-					Sqstm1-/-Nbr1-/-
	<30	0	3.40031	1.8591	3.91389	25.6993	2.27273	2.83097	2.02622	0.706714	0	2.88779	1.43979	2.25847	3.03738	3.88349	2.57937	3.46585	2.51509	4.83092	2.60181
	30-40	36.4141	45.8269	25.0489	57.5343	36.5385	26.6608	33.0558	19.4279	10.7774	4.36046	30.2805	16.2304	20.5772	44.743	42.7184	31.9444	35.5759	42.9577	48.9855	42.3077
	40-50	43.1608	36.2442	28.6693	35.2251	25.4371	31.8182	32.9725	21.9309	11.1307	10.4651	36.2211	21.9895	25.2196	39.8364	40.1699	36.2103	36.9011	39.336	35.7488	36.8778
	50-60	17.4676	11.9784	24.7554	7.14286	10.4895	21.4161	19.9001	23.5995	17.8445	11.3372	22.1122	28.7958	24.9686	10.8645	11.5291	23.4127	19.368	13.3803	9.37198	14.7059
	60-70	2.77264	2.24111	14.5793	0.391389	1.48601	13.1993	9.32556	17.8784	22.7915	21.8023	7.42574	20.9424	19.3225	1.40187	1.45631	5.05952	4.68909	1.71026	1.0628	2.94118
	70-80	0.092421	0.15456	3.91389	0	0.262238	4.45804	1.58201	9.89273	19.258	22.093	0.990099	8.24607	5.89711	0.116822	0.121359	0.694444	0	0.100604	0	0.452489
	80-90	0.092421	0.07728	1.17417	0	0.087413	0.524476	0.249792	4.05244	12.5442	18.8954	0.082508	2.35602	1.50565	0	0	0	0	0	0	0
	90-100	0	0	0	0	0	0.262238	0.083264	0.715137	4.0636	7.84884	0	0	0.250941	0	0.121359	0.099206	0	0	0	0
	>100	0	0	0	0	0	0	0	0.476758	0.883392	3.19767	0	0	0	0	0	0	0	0	0	0.113122
	Exact P value
	p = 0.045 Sqstm1-/- versus Sqstm1-/-Nbr1-/- (<30), p = 0.0214 Sqstm1-/- versus WT, p = 0.0071 versus Sqstm1-/-Nbr1-/- (30-40), p = 0.0136 Sqstm1-/- versus Sqstm1-/-Nbr1-/- (40-50), p = 0.0083 Sqstm1-/- versus WT, p = 0.0008 versus Sqstm1-/-Nbr1-/- (60-70), p = 0.0323 Sqstm1-/- versus WT, p = 0.0237 versus Sqstm1-/-Nbr1-/- (70-80)

## Sheet: Fig.1g
Fig.1g
	Mean diameter (µm)
	WT	Sqstm1-/-	Nbr1-/-	Sqstm1-/-Nbr1-/-
	43.8416	48.2888	45.424	44.8146
	41.3503	45.4594	53.4588	43.5023
	49.1653	53.9294	51.2131	41.7424
	39.2597	63.3922	41.1535	40.2228
	37.8139	70.0798	41.4368	42.2995
	Exact P value
	p = 0.0243 Sqstm1-/- versus WT, p = 0.0191 versus Sqstm1-/-Nbr1-/-

## Sheet: Fig.1h
Fig.1h
	Pgc1a mRNA levels (fold)
	WT	Sqstm1-/-	Nbr1-/-	Sqstm1-/-Nbr1-/-
	1.545	0.431	0.738	1.005
	1.454	0.511	0.65	1.062
	1.083	0.242	0.559	1.288
	0.78	0.337	2.022	0.805
	0.96	0.58	1.04	1.332
	0.534	0.557	0.931	0.736
	0.645	0.457	1.229	0.95
	0.365	0.39	1.163	0.81
	1.589	0.235	1.406	0.928
	1.046		0.248	0.748
				2.199
	Ucp1 mRNA levels (fold)
	WT	Sqstm1-/-	Nbr1-/-	Sqstm1-/-Nbr1-/-
	0.878	0.305	0.248	0.304
	0.904	0.453	0.178	0.438
	0.88	0.212	0.711	1.295
	0.997	0.342	1.103	0.425
	1.437	0.835	0.677	1.093
	0.712	1.151	1.709	1.083
	1.192	0.926	2.553	1.483
	0.453	0.482	1.026	0.751
	1.091	0.132	1.107	1.286
	1.456		0.197	0.724
				1.033
	Exact P value
	p = 0.0011 Sqstm1-/- versus WT, p = 0.0003 versus Sqstm1-/-Nbr1-/- (Pgc1α), p = 0.0073 Sqstm1-/- versus WT, p = 0.0461 versus Sqstm1-/-Nbr1-/- (Ucp1)

## Sheet: Fig.1i
Fig.1i
	eWAT mRNA levels (fold)
	Gene	WT								Sqstm1-/-							Nbr1-/-							Sqstm1-/-Nbr1-/-
	Fasn	0.39698	0.595469	1.6397	0.535059	1.53614	0.742179	1.83819	0.716289	1.86408	2.56311	1.79504	2.73571	1.70011	1.19094	1.66559	1.25135	1.48436	1.65696	0.673139	1.35491	0.509169	1.95901	2.89105	2.00216	2.12298	0.36246	0.673139	0.33657	1.07012	0.647249
	Srebf1c	0.169697	0.557576	1.80202	0.460606	0.969697	1.3899	1.52727	1.12323	1.66465	1.57576	1.5596	2.16566	1.43838	1.30101	1.7697	0.816162	1.51919	0.541414	0.412121	1.35758	0.363636	1.35758	2.25454	1.28485	1.44646	0.735354	0.517172	0.468687	1.49495	1.22828
	Hmgcr	0.220339	0.711864	1.49152	0.567797	1.18644	2	0.872881	0.949153	1.75424	1.88983	2.34746	3.75424	1.35593	1.33898	1.61864	1.21186	1.34746	0.5	0.745763	1.66949	1.20339	1.08475	2.54237	1.14407	1.45763	0.669492	0.550847	0.686441	0.762712	1.04237
	Ldlr	0.254098	0.745902	1.20492	0.42623	1.04918	2.51639	0.983607	0.819672	2.46721	3.31148	1.63115	2.58197	1.64754	1.09016	1.9918	1.68033	0.778689	0.336066	1.0082	2.54098	0.57377	1.43443	1.60656	2.48361	1.90984	0.491803	0.729508	0.696721	0.704918	0.729508
	Srebf2	0.246546	0.722635	1.6153	0.527099	1.27524	1.90436	0.884166	0.824655	1.92986	2.1254	1.84485	3.2136	1.31775	1.19022	1.85335	1.18172	1.39426	0.510096	0.612115	2.1254	0.544102	1.11371	3.02657	1.35175	1.70032	0.646121	0.510096	0.977683	0.841658	0.807651
	Exact P value
	p = 0.0066 Sqstm1-/- versus WT (Fasn), p = 0.0183 Sqstm1-/- versus WT (Srebf1), p = 0.016 Sqstm1-/- versus WT, p = 0.0364 versus Sqstm1-/-Nbr1-/- (Hmgcr), p = 0.0105 Sqstm1-/- versus WT, p = 0.0291 versus Sqstm1-/-Nbr1-/- (Ldlr), p = 0.0115 Sqstm1-/- versus WT (Srebf2)

## Sheet: Fig.2a
Fig.2a
	Body mass (g)
	weeks	Sqstm1f/f																			Sqstm1AKO
	13	29	30.5	31.4	30.5	26.8	29.6	29	27.5	25.8	29.9	27	29.2	24.6	26.6	32.7	31.7	31.9	32.8	30.8	33.8	33.9	34.1	34.5	35.2	29.7	34.6	31	26.6	30.5	37.3	36	35.5	32
	14	29.4	31.1	31.7	31.6	27.8	30.4	29.4	27.7	26.4	30.9	28	29.9	25.6	27.1	32.7	32	33	33	31.3	34.9	34.5	34.6	35.4	37.2	31.8	36.4	33.4	27.2	31.2	36.4	38	37.5	34.1
	15	29.7	31.5	32.6	32.9	28.4	31.5	30.2	28.3	26.4	31.3	28.1	30.2	25.9	26.7	33.9	31	30.8	32.9	33.6	37.9	36.1	36.5	36.1	38.8	33.1	37.5	33.9	28.1	31.5	36.3	42.1	36.9	34.5
	16	29.8	31.8	33	33.6	29.2	32.6	30.2	28.1	27	31.1	28	29.6	26.2	27.1	33.6	31.4	30.4	33.3	33.3	40.9	36.9	37.6	37.4	40.9	34.2	38.7	34.7	28.6	31.6	37.6	42.4	38.3	35.6
	17	30	32.1	32.6	33.1	29.1	33.4	30.9	28.9	27.1	31	28.3	30.4	27	28.6	34.4	31.8	31.3	33.8	35.8	42	37.8	39.3	38.4	40.8	35.1	39.5	37.3	29.6	33.6	38.6	43.2	40.4	37.1
	18	31	34	35	34.1	30	33.6	32.2	28.2	26.6	31	28.4	30.1	27.6	28.7	35.5	32.2	31.1	33.2	36.4	42.9	39.3	40.5	39	42.4	36	41.4	37.3	29.9	34.4	40.1	45.9	43.2	39.7
	19	31.2	35.2	35.2	34.4	30.6	33.4	32.4	28.7	27.3	31.7	28.9	30.6	27.3	28.9	36.3	31.9	31.7	34.8	36.7	44.2	39.6	41.4	40.2	45.1	38.5	43.5	38.4	31.1	34.9	41.9	48.5	42.8	38.1
	20	31.8	35.9	35.5	33.7	30.1	34.9	33	30	27.4	32.3	29.5	30.8	28.3	29.6	37.4	32.6	31.4	35.3	38.6	46.1	39.7	43.9	41.6	48.8	40.6	44.8	40.5	31.7	36	43.1	50.3	43.6	40.7
	21	31.4	36.2	35.6	34.4	30.4	36.1	33.7	29.4	27.5	32	29.6	31.6	28.8	29.5	37.7	33.3	31.6	34.1	38.1	47.9	41.2	44.3	44	49.4	42	45.3	41.9	32.8	36.3	45.7	50.8	45.4	42.6
	22	31.3	36.3	36.2	34.9	30.3	36	33.1	30.1	27.4	31.8	29.5	32.1	29.6	31.1	35.5	33.5	33.1	34.6	40.7	49	41.8	44.2	45.6	51.1	44.9	46.4	43.1	33.2	37.6	45.7	51.4	46.6	44.5
	23	31	37.9	36.3	35.7	31	37	34.6	29.2	27.3	33	29	32.9	30.2	31.9	37.5	33.9	34	36.8	44	49.1	43.2	44.7	45.9	54	47.1	47.3	44.6	34.2	38.4	46.7	53.6	47.6	46.6
	24	32.1	38	37.2	36.6	31.3	37.6	35.1	29.4	27.8	32.5	28.7	32.1	30.9	32.6	38.8	33.6	32.8	37.4	43.8	50	44.7	46.6	43.5	53.3	47.1	46.1	46.1	34.2	40.2	47.8	54.8	47.6	48
	Exact P value
	p = 0.0261 (13w), p = 0.0041 (14w), p = 0.0003 (15w), p < 0.0001 (16-24w) Sqstm1AKO versus Sqstm1f/f
	weeks	Nbr1f/f																			Nbr1AKO
	13	28.8	24	25.1	28	25.7	28.7	28	26.4	25.5	26.8	27.1	24.5	25.4	29.3	27.1	24.8	28.1	25.7	29	27.8	27.3	26.9	27.3	26.8	27.6	23.2	25.8	25.1	23.6	30.1	26	28.2	26.3	27.5	28.5
	14	29.7	24.6	25.5	29.9	27	29.2	28.4	27.2	26.2	27.8	27.5	24.7	26.9	31.4	26.9	25.2	28.6	25.9	29.6	29.5	28.6	27.9	27.6	27.1	28.2	23.8	25.9	26	24	29.6	27.4	30.1	26.5	27.6	29.3
	15	30.3	24.7	25.3	30	26.8	29.2	29.9	27.1	26.4	29.1	28.8	24.7	26.5	32	27.4	25.5	29.3	26.5	31	31.3	28.6	28.4	29.4	28.7	29.9	23.5	25.5	26.4	24.8	30.6	27.2	29.6	27.2	28.7	29.7
	16	31.3	25.2	26	30.6	28	30.6	30.6	28.1	27.3	29.6	30.3	27.1	27.9	32.9	28.5	26.3	29.2	26.8	30.7	30.8	30.5	30	30.6	29.4	30	23.9	26.5	26.3	26.2	31.2	29.3	31	27.6	29.3	29.9
	17	32	25.7	25.9	31.4	28.5	31.8	30.8	28.5	27.5	30.1	31.9	28.1	28.8	34.1	29.2	26.8	29.2	27.4	31.7	32.5	30.7	30.6	30.9	29.4	31	23.9	26.8	26.1	26.4	33	30.4	32	27.7	29.1	30.7
	18	33.2	26	26.2	31.3	28.9	31.8	31.4	29.3	28.9	30.7	32.6	28.2	29	34.7	29.4	27.1	30.1	27.9	31.8	32.8	30.7	30	31.6	30	31.8	24.2	27.2	27.3	26.2	33.7	30.4	32	28	29.8	31.6
	19	33.3	27.9	27	32.1	30	32.9	31.4	29.7	29.2	32	32.6	27.8	29.5	36	30	28.2	30.1	28.4	32.1	32	31.2	31	31.3	29.8	31	24.9	28.1	27.9	26.4	33.3	30.8	33.4	29	30.2	31.9
	20	33.4	26.7	26.8	32.7	29.7	32.7	32.7	30	29.8	33.1	32.2	28.5	30.1	36.1	30.5	28.7	30.9	27.8	32.4	33.5	31.4	31.2	33.2	31.2	32	25.3	28.6	27.8	26.8	34.6	30.5	34.1	29.8	30.9	31.9
	21	33.8	26.8	26.9	33.5	30	33.4	33.5	31.1	30.4	34	32.6	29.2	30.6	35.6	30.6	28.5	31.5	28.5	32.5	34.2	32	32.2	33.7	31.8	32.8	25.7	28.8	28.8	26.9	35.1	30.8	33.4	30	31.4	31.9
	22	35	28.3	28	33.9	30.9	33.9	33.4	31.2	30	34.8	32.5	29.1	31.8	37.4	31.1	28.9	31.7	28.6	32.7	35.1	33.1	33.1	33.9	32	32.8	25	29.7	28.6	27	34.8	31.6	34.8	30.1	31.2	32.7
	23	35.4	27.6	27.7	33.8	30.9	33.7	34.3	31.5	31.3	35.9	33.5	29.6	31.7	37	31.3	29	32.5	28.8	33.1	35.8	31.9	33	34.5	33	33	25.4	30.6	29.4	27.3	36.4	32	35.4	30.8	32	32.6
	24	35.6	27.8	27.7	33.7	31.4	34.1	35.6	31.9	32.2	36.4	34	30.4	32.1	38	30.9	29.7	32.4	28.3	33.4	35.7	32.6	33.7	35	33.5	34.7	25.5	30.7	29.9	27.5	35.9	32.8	36.9	31	32.3	32.6
	weeks	Sqstm1f/fNbr1f/f																		Sqstm1AKONbr1AKO
	13	29	26.7	25	25.6	24.6	23.4	26	29.2	29.5	28.3	28.4	25.2	26.2	25.3	27.6	24.1	27.3	26.2	25.5	26	32.8	24.3	26	28.3	26.7	24.9	28.6	24.4	25.7	27.8	25.4	28.5	27.8
	14	29.9	27.1	24.9	26.5	25.5	24.2	26.6	28.9	29.5	28.8	29	25.7	26.9	25.6	28.3	24.6	27.8	27	25.4	26	35.3	25	26.7	29.5	27.2	25.8	29.1	26.2	26.5	29	25.8	28.9	28.3
	15	29.5	26.9	25.1	26.9	25.6	24.4	26	29.4	30.6	29.2	29.6	26.1	27.5	26.1	28.7	24.5	28.5	26.8	25.4	26.2	35.2	25.9	27.5	30.8	27.2	25.5	24.5	29.3	27.9	27.4	30.1	26.4	28.7
	16	29.8	27.5	26.5	27.4	25.1	25.2	27.1	29.9	29.8	29.8	29.6	27.2	27.3	26	28.9	24.6	29	27.8	26.6	27.1	36.6	26.6	28.5	32.4	27.3	26.5	25.3	29.2	28.2	27.7	31.4	26.7	29.8
	17	30.1	28.2	26.1	27.4	25.5	24.8	26.2	30.9	30.6	30.6	30.1	27.4	28	27	30.2	25.3	29.6	27.5	26.8	27.4	38.5	25.8	28.8	32.8	28.3	27.3	26	30.3	28.2	28.4	32	28.6	30.2
	18	30.1	28.4	26.5	27.6	25.3	25.5	26.9	31.6	30.9	31	30.6	27.2	28.2	27.2	30.7	25.2	30.1	28.1	26.5	26.4	39.8	26.2	29.3	34.3	28.2	27.3	27	30.9	29.9	28.4	33	30.1	30.5
	19	31.3	28.2	27	28.4	25.5	25.4	26.3	30.3	31.4	31.2	30.6	26.9	28.5	28	31	25.3	29.7	28.1	27.7	27.4	40.8	27.1	30.3	36.1	28.4	28.7	27.8	31.7	30.8	29.2	33.6	30.4	30.5
	20	31.8	28.7	27.4	28	26.3	26.2	27	31.2	31.3	32	31.1	27.6	29.2	28.3	32	25.6	29.5	28.6	28	27.2	43	27.2	30.4	37.3	29.1	29.1	27.6	31.5	32.2	30.2	35.2	32.2	30.8
	21	31.9	28.7	27.6	29	26.3	25.8	27.8	30.9	31.9	33.1	31.7	27.4	29.6	27.8	31.6	25.9	29.4	29.1	28.2	27.6	43.6	27.7	30.8	39.2	29.2	29.5	28.6	32.8	34.4	30.8	37.2	32.8	31.2
	22	31.6	29.2	27.8	29.3	26	26	27.2	31.4	32	32.2	31.8	28.1	30.2	28.1	32.7	25.9	29.6	29.2	28.1	28	43.5	28.7	31.9	40.5	30.2	31	29.8	33.2	34.4	31.1	35.9	34	30.9
	23	32.4	30.1	27.4	29.7	26	25.6	26.8	31.3	30.5	33.5	32.9	28.6	29.5	28.1	32.7	25.8	29.8	29.3	28.7	28.9	44.5	28.2	32.3	41.3	28.6	29.4	30.8	32.4	36	32.1	35.5	34.7	31
	24	32.4	29.4	27.1	30.5	26.4	26	27.1	31.8	31.7	34.7	34.5	28.8	29.8	28.4	32.8	26.8	30.3	29.7	30.1	30	46.3	29.2	33.4	42.9	28.5	28.3	29	33.9	38	34.7	39	35	31.2
	Exact P value
	p = 0.0177 (22w), p = 0.012 (23w), p = 0.0018 (24w) Sqstm1AKONbr1AKO versus Sqstm1f/fNbr1f/f

## Sheet: Fig.2b
Fig.2b
	Body mass (gram)
	Sqstm1f/f	Sqstm1AKO	Nbr1f/f	Nbr1AKO	Sqstm1f/fNbr1f/f	Sqstm1AKONbr1AKO
	29	43.7	37.8	36.2	31.8	30.2
	38.2	44.2	27.3	31.3	29	28.7
	36.3	41.1	27.6	32.7	28.1	28.7
	31.3	39.5	33.3	35.6	28.6	34.8
	28.2	34.2	29.8	33	26.5	45.7
	36.1	46.9	34.1	34	31.7	36
	33	40.9	33.9	23	34.6	28.5
	29	48.2	36.4	27.4	34.5	30.3
	26.4	39.8	33.7	35.9	29	33.9
	28.9	45.4	30.2	25.5	28.5	33.8
	31.2	47.2	28.9	29.1	32	38.5
	31.5	33.8	31.8	27.2	32.9	33.9
	31.2	42	27.7	30	29.3	39.6
	33.4		32.7	31.9		36.3
			30.5			28
			32.2			30.6
						32.8
	Exact P value
	p = 4.73 X 10-7 Sqstm1AKO versus Sqstm1f/f, p = 3.08 X 10-5 versus Sqstm1AKONbr1AKO, p = 0.046 Sqstm1AKONbr1AKO versus Sqstm1f/fNbr1f/f

[truncated: 50 more sheets: Fig.2c, Fig.2d, Fig.2e, Fig.2g, Fig.2h, Fig.3a, Fig.3b, Fig.3c, Fig.3d, Fig.3e, Fig.3f, Fig.4a, Fig.4b, Fig.4c, Fig.4d, Fig.5a, Fig.5c, Fig.5e, Fig.5f, Fig.5g …]
